# Supplementary material for: Hybrid male sterility between Drosophila willistoni species is caused by male failure to transfer sperm during copulation
Source: BMC Evol Biol. 2015 May 1;15:75. doi: 10.1186/s12862-015-0355-8 (PMC4415281; doi:10.1186/s12862-015-0355-8)
Supplement: Additional file 1: Tables S1, S2, S3 and S4. — Copulation duration data, presence of sperm in female storage for interrupted copulations, presence of sperm in storage of fully mated females, and data on female sperm spillage. (One .XLXS file). [file 12862_2015_355_MOESM1_ESM.xlsx]

## Sheet: TS1
Supplementary Table S1. Copulation duration for crosses between D. w. willistoni, D. w. quechua and interspecies hybrid males
Male	copdur (in seconds)	log10_copdursec	female	male_female
que	838	2.92324	que	Q_Q
que	995	2.99782	que	Q_Q
que	1408	3.1486	que	Q_Q
que	879	2.94399	que	Q_Q
que	1076	3.03181	que	Q_Q
que	695	2.84199	que	Q_Q
que	1028	3.01199	que	Q_Q
que	670	2.82607	que	Q_Q
que	689	2.83822	que	Q_Q
que	1011	3.00475	que	Q_Q
que	820	2.91381	que	Q_Q
que	840	2.92428	que	Q_Q
que	982	2.99211	que	Q_Q
que	1330	3.12385	que	Q_Q
que	836	2.92221	que	Q_Q
que	856	2.93247	que	Q_Q
que	616	2.78958	que	Q_Q
que	779	2.89154	que	Q_Q
que	808	2.90741	que	Q_Q
que	750	2.87506	que	Q_Q
que	980	2.99123	que	Q_Q
que	772	2.88762	que	Q_Q
que	820	2.91381	que	Q_Q
que	600	2.77815	que	Q_Q
que	816	2.91169	que	Q_Q
que	772	2.88762	que	Q_Q
que	830	2.91908	que	Q_Q
que	837	2.92272	que	Q_Q
que	748	2.8739	que	Q_Q
que	786	2.89542	que	Q_Q
que	738	2.86806	que	Q_Q
que	805	2.9058	que	Q_Q
que	849	2.92891	que	Q_Q
que	673	2.82802	que	Q_Q
que	679	2.83187	que	Q_Q
que	728	2.86213	que	Q_Q
que	686	2.83632	que	Q_Q
que	898	2.95328	que	Q_Q
que	809	2.90795	que	Q_Q
que	616	2.78958	que	Q_Q
que	700	2.8451	que	Q_Q
que	746	2.87274	que	Q_Q
que	705	2.84819	que	Q_Q
que	654	2.81558	que	Q_Q
que	718	2.85612	que	Q_Q
que	818	2.91275	que	Q_Q
que	779	2.89154	que	Q_Q
que	695	2.84199	que	Q_Q
que	816	2.91169	que	Q_Q
que	868	2.93852	que	Q_Q
que	656	2.8169	que	Q_Q
que	717	2.85552	que	Q_Q
que	807	2.90687	que	Q_Q
que	836	2.92221	que	Q_Q
quewil	950	2.97772	que	QW_Q
quewil	1061	3.02571	que	QW_Q
quewil	890	2.94939	que	QW_Q
quewil	719	2.85673	que	QW_Q
quewil	716	2.85491	que	QW_Q
quewil	778	2.89098	que	QW_Q
quewil	798	2.902	que	QW_Q
quewil	660	2.81954	que	QW_Q
quewil	732	2.86451	que	QW_Q
quewil	573	2.75815	que	QW_Q
quewil	688	2.83759	que	QW_Q
quewil	773	2.88818	que	QW_Q
quewil	768	2.88536	que	QW_Q
quewil	729	2.86273	que	QW_Q
quewil	874	2.94151	que	QW_Q
quewil	521	2.71684	que	QW_Q
quewil	750	2.87506	que	QW_Q
quewil	582	2.76492	que	QW_Q
quewil	655	2.81624	que	QW_Q
quewil	905	2.95665	que	QW_Q
quewil	675	2.8293	que	QW_Q
quewil	828	2.91803	que	QW_Q
quewil	636	2.80346	que	QW_Q
quewil	665	2.82282	que	QW_Q
quewil	771	2.88705	que	QW_Q
quewil	546	2.73719	que	QW_Q
quewil	780	2.89209	wil	QW_W
quewil	729	2.86273	wil	QW_W
quewil	878	2.94349	wil	QW_W
quewil	719	2.85673	wil	QW_W
quewil	848	2.9284	wil	QW_W
quewil	806	2.90633	wil	QW_W
quewil	852	2.93044	wil	QW_W
quewil	709	2.85065	wil	QW_W
quewil	718	2.85612	wil	QW_W
quewil	749	2.87448	wil	QW_W
quewil	595	2.77452	wil	QW_W
quewil	844	2.92634	wil	QW_W
quewil	572	2.7574	wil	QW_W
quewil	957	2.98091	wil	QW_W
quewil	879	2.94399	wil	QW_W
quewil	567	2.75358	wil	QW_W
quewil	1128	3.05231	wil	QW_W
quewil	871	2.94002	wil	QW_W
quewil	1000	3	wil	QW_W
quewil	823	2.9154	wil	QW_W
quewil	830	2.91908	wil	QW_W
quewil	550	2.74036	wil	QW_W
quewil	713	2.85309	wil	QW_W
quewil	767	2.88479	wil	QW_W
quewil	784	2.89432	wil	QW_W
quewil	840	2.92428	wil	QW_W
quewil	1114	3.04689	wil	QW_W
quewil	819	2.91328	wil	QW_W
quewil	785	2.89487	wil	QW_W
quewil	868	2.93852	wil	QW_W
quewil	755	2.87795	wil	QW_W
quewil	739	2.86864	wil	QW_W
quewil	1097	3.04021	wil	QW_W
quewil	987	2.99432	wil	QW_W
wil	1121	3.04961	wil	W_W
wil	783	2.89376	wil	W_W
wil	952	2.97864	wil	W_W
wil	969	2.98632	wil	W_W
wil	1162	3.06521	wil	W_W
wil	1030	3.01284	wil	W_W
wil	1045	3.01912	wil	W_W
wil	883	2.94596	wil	W_W
wil	1069	3.02898	wil	W_W
wil	877	2.943	wil	W_W
wil	865	2.93702	wil	W_W
wil	907	2.95761	wil	W_W
wil	644	2.80889	wil	W_W
wil	710	2.85126	wil	W_W
wil	944	2.97497	wil	W_W
wil	1000	3	wil	W_W
wil	1100	3.04139	wil	W_W
wil	1313	3.11827	wil	W_W
wil	1087	3.03623	wil	W_W
wil	1039	3.01662	wil	W_W
wil	1260	3.10037	wil	W_W
wil	841	2.9248	wil	W_W
wil	906	2.95713	wil	W_W
wil	1253	3.09795	wil	W_W
wil	1240	3.09342	wil	W_W
wil	738	2.86806	wil	W_W
wil	946	2.97589	wil	W_W
wil	1123	3.05038	wil	W_W
wil	948	2.97681	wil	W_W
wil	1195	3.07737	wil	W_W
wil	1093	3.03862	wil	W_W
wil	1032	3.01368	wil	W_W
wil	1453	3.16227	wil	W_W
wil	896	2.95231	wil	W_W
wil	1031	3.01326	wil	W_W
wil	1281	3.10755	wil	W_W
wil	956	2.98046	wil	W_W
wil	1073	3.0306	wil	W_W
wil	935	2.97081	wil	W_W
wil	939	2.97267	wil	W_W
wil	1066	3.02776	wil	W_W
wil	950	2.97772	wil	W_W
wil	955	2.98	wil	W_W
wil	862	2.93551	wil	W_W
wil	1075	3.03141	wil	W_W
wil	965	2.98453	wil	W_W
wil	874	2.94151	wil	W_W
wil	649	2.81224	wil	W_W
wil	936	2.97128	wil	W_W
wil	1109	3.04493	wil	W_W
wil	763	2.88252	wil	W_W
wil	840	2.92428	wil	W_W
wil	613	2.78746	wil	W_W
wil	661	2.8202	wil	W_W
wil	939	2.97267	wil	W_W
wil	1174	3.06967	wil	W_W
wil	644	2.80889	wil	W_W
wilque	1200	3.07918	que	WQ_Q
wilque	966	2.98498	que	WQ_Q
wilque	695	2.84199	que	WQ_Q
wilque	962	2.98318	que	WQ_Q
wilque	942	2.97405	que	WQ_Q
wilque	1300	3.11394	que	WQ_Q
wilque	1034	3.01452	que	WQ_Q
wilque	1185	3.07372	que	WQ_Q
wilque	874	2.94151	que	WQ_Q
wilque	1130	3.05308	que	WQ_Q
wilque	956	2.98046	wil	WQ_W
wilque	1126	3.05154	wil	WQ_W
wilque	1328	3.1232	wil	WQ_W
wilque	896	2.95231	wil	WQ_W
wilque	1374	3.13799	wil	WQ_W
wilque	1227	3.08885	wil	WQ_W
wilque	1038	3.0162	wil	WQ_W
wilque	1142	3.05767	wil	WQ_W
wilque	898	2.95328	wil	WQ_W
wilque	751	2.87564	wil	WQ_W

## Sheet: TS2
Supplementary Table S2. Presence of sperm in female storage organs after interrupted copulations. prop= proportion of females with sperm in storage
species	strain	interrupt	sperm	prop	Location of Sperm
que	0.1	05:00:00	Y		Seminal receptacle
que	0.1	05:00:00	Y		Seminal receptacle
que	0.1	05:00:00	Y		Seminal receptacle
que	0.1	05:00:00	Y		Seminal receptacle
que	0.1	05:00:00	N		n/a
que	0.1	05:00:00	Y		Seminal receptacle
que	0.1	05:00:00	Y		Seminal receptacle and spermatheca
que	0.1	05:00:00	Y		Seminal receptacle and spermatheca
que	0.1	05:00:00	Y		Seminal receptacle
que	0.1	05:00:00	Y		Spermatheca
que	0.1	05:00:00	Y		Seminal receptacle and spermatheca
que	0.1	05:00:00	N		n/a
que	0.1	05:00:00	Y		Seminal receptacle
que	0.1	05:00:00	Y	0.857143	Seminal receptacle
que	0.1	09:00:00	Y		Seminal receptacle and spermatheca
que	0.1	09:00:00	N		n/a
que	0.1	09:00:00	Y		Seminal receptacle
que	0.1	09:00:00	Y		Seminal receptacle and spermatheca
que	0.1	09:00:00	Y		Seminal receptacle and spermatheca
que	0.1	09:00:00	Y		Seminal receptacle and spermatheca
que	0.1	09:00:00	Y		Seminal receptacle
que	0.1	09:00:00	Y		Seminal receptacle and spermatheca
que	0.1	09:00:00	Y		Seminal receptacle and spermatheca
que	0.1	09:00:00	Y		Seminal receptacle and spermatheca
que	0.1	09:00:00	Y		Seminal receptacle and spermatheca
que	0.1	09:00:00	Y		Seminal receptacle
que	0.1	09:00:00	Y		Seminal receptacle and spermatheca
que	0.1	09:00:00	Y		Spermatheca
que	0.1	09:00:00	Y		Seminal receptacle and spermatheca
que	0.1	09:00:00	Y		Seminal receptacle
que	0.1	09:00:00	Y	0.941176	Spermatheca
wil	0.16	05:00:00	N		n/a
wil	0.16	05:00:00	N		n/a
wil	0.16	05:00:00	N		n/a
wil	0.16	05:00:00	N		n/a
wil	0.16	05:00:00	N		n/a
wil	0.16	05:00:00	Y		Seminal receptacle
wil	0.16	05:00:00	Y		Seminal receptacle and spermatheca
wil	0.16	05:00:00	Y		Spermatheca
wil	0.16	05:00:00	Y		Seminal receptacle
wil	0.16	05:00:00	N		n/a
wil	0.16	05:00:00	Y		Seminal receptacle
wil	0.16	05:00:00	N		n/a
wil	0.16	05:00:00	Y		Seminal receptacle and spermatheca
wil	0.16	05:00:00	N		n/a
wil	0.16	05:00:00	Y	0.466667	Seminal receptacle and spermatheca
wil	0.16	09:00:00	N		n/a
wil	0.16	09:00:00	Y		Seminal receptacle and spermatheca
wil	0.16	09:00:00	Y		Seminal receptacle
wil	0.16	09:00:00	Y		Seminal receptacle
wil	0.16	09:00:00	Y		Seminal receptacle and spermatheca
wil	0.16	09:00:00	Y		Seminal receptacle and spermatheca
wil	0.16	09:00:00	Y		Seminal receptacle
wil	0.16	09:00:00	Y		Seminal receptacle
wil	0.16	09:00:00	N		n/a
wil	0.16	09:00:00	Y		Spermatheca
wil	0.16	09:00:00	Y		Seminal receptacle
wil	0.16	09:00:00	N		n/a
wil	0.16	09:00:00	N		n/a
wil	0.16	09:00:00	Y		Seminal receptacle
wil	0.16	09:00:00	N		n/a
wil	0.16	09:00:00	N		n/a
wil	0.16	09:00:00	N		n/a
wil	0.16	09:00:00	Y		Seminal receptacle
wil	0.16	09:00:00	Y		Seminal receptacle
wil	0.16	09:00:00	Y	0.65	Seminal receptacle and spermatheca

## Sheet: TS3
Supplementary Table S3. Presence of sperm in fully mated female storage organs. Avg= average proportion of females with sperm in storage.
Male	sperm in female (1=yes, 0=no)	time dissection after mating (in hours)	Avg	female
Q_Q	0	3		Q
Q_Q	0	3		Q
Q_Q	0	3		Q
Q_Q	1	3		Q
Q_Q	1	3		Q
Q_Q	1	3		Q
Q_Q	1	3		Q
Q_Q	1	3		Q
Q_Q	1	3		Q
Q_Q	1	3		Q
Q_Q	1	3		Q
Q_Q	1	3		Q
Q_Q	1	3		Q
Q_Q	1	3		Q
Q_Q	1	3		Q
Q_Q	1	3		Q
Q_Q	1	3		Q
Q_Q	1	3		Q
Q_Q	1	3		Q
Q_Q	1	3		Q
Q_Q	1	3		Q
Q_Q	1	3		Q
Q_Q	1	3		Q
Q_Q	1	3		Q
Q_Q	1	3		Q
Q_Q	1	3		Q
Q_Q	1	3		Q
Q_Q	1	3		Q
Q_Q	1	3	0.896552	Q
Q_Q	1	0.5		Q
Q_Q	1	0.5		Q
Q_Q	0	0.5		Q
Q_Q	1	0.5		Q
Q_Q	1	0.5		Q
Q_Q	1	0.5		Q
Q_Q	1	0.5	0.857143	Q
W_W	0	3		W
W_W	0	3		W
W_W	1	3		W
W_W	1	3		W
W_W	1	3		W
W_W	1	3		W
W_W	1	3		W
W_W	1	3		W
W_W	1	3		W
W_W	1	3		W
W_W	1	3		W
W_W	1	3		W
W_W	1	3		W
W_W	1	3		W
W_W	1	3		W
W_W	1	3		W
W_W	1	3		W
W_W	1	3		W
W_W	1	3		W
W_W	1	3		W
W_W	1	3		W
W_W	1	3		W
W_W	1	3		W
W_W	1	3		W
W_W	1	3		W
W_W	1	3		W
W_W	1	3		W
W_W	1	3		W
W_W	1	3	0.931034	W
W_W	1	0.5		W
W_W	1	0.5		W
W_W	1	0.5		W
W_W	1	0.5		W
W_W	1	0.5		W
W_W	1	0.5		W
W_W	1	0.5		W
W_W	1	0.5		W
W_W	1	0.5		W
W_W	1	0.5	1	W
F1QW	0	3		W
F1QW	0	3		W
F1QW	0	3		W
F1QW	0	3		W
F1QW	0	3		W
F1QW	0	3		W
F1QW	0	3		W
F1QW	0	3		W
F1QW	0	3		W
F1QW	0	3		W
F1QW	0	3		Q
F1QW	0	3		Q
F1QW	0	3		Q
F1QW	0	3		Q
F1QW	0	3		Q
F1QW	0	3		Q
F1QW	0	3		Q
F1QW	0	3		Q
F1QW	0	3		Q
F1QW	0	3	0	Q
F1QW	0	0.5		W
F1QW	0	0.5		W
F1QW	0	0.5		W
F1QW	0	0.5		W
F1QW	0	0.5		W
F1QW	0	0.5		W
F1QW	0	0.5		W
F1QW	0	0.5		W
F1QW	0	0.5		W
F1QW	0	0.5		W
F1QW	0	0.5		Q
F1QW	0	0.5		Q
F1QW	0	0.5		Q
F1QW	0	0.5		Q
F1QW	0	0.5		Q
F1QW	0	0.5		Q
F1QW	0	0.5		Q
F1QW	0	0.5		W
F1QW	0	0.5		W
F1QW	0	0.5		W
F1QW	0	0.5		W
F1QW	0	0.5		W
F1QW	0	0.5		Q
F1QW	0	0.5	0	Q
F1WQ	1	0.5		W
F1WQ	1	0.5		W
F1WQ	1	0.5		W
F1WQ	1	0.5		W
F1WQ	1	0.5	1	W

## Sheet: TS4
Supplementary Table S4. Sperm spillage for females fully mated to parental species or F1QW males.
male_female	Copulation_duration	Sperm stored	Location	Sperm spillage
W_W	10:49:00	Y	Seminal receptacle and spermatheca	No
W_W	15:36:00	Y	Seminal receptacle and spermatheca	No
W_W	18:29:00	Y	Seminal receptacle and spermatheca	No
W_W	12:43:00	Y	Spermatheca	No
W_W	14:00:00	Y	Seminal receptacle and spermatheca	No
W_W	10:13:00	Y	Seminal receptacle and spermatheca	No
W_W	11:01:00	Y	Seminal receptacle	No
W_W	15:39:00	Y	Seminal receptacle and spermatheca	No
W_W	19:34:00	Y	Spermatheca	No
W_W	10:44:00	Y	Seminal receptacle and spermatheca	No
Q_Q	14:28:00	Y	Seminal receptacle and spermatheca	No
Q_Q	10:56:00	Y	Seminal receptacle	No
Q_Q	11:57:00	Y	Seminal receptacle and spermatheca	No
Q_Q	13:27:00	Y	Seminal receptacle	No
F1QW_W	13:04:00	N	n/a	No
F1QW_W	14:00:00	N	n/a	No
F1QW_W	18:34:00	N	n/a	No
F1QW_W	13:39:00	N	n/a	No
F1QW_W	13:05:00	N	n/a	No
F1QW_W	14:28:00	N	n/a	No
F1QW_W	12:35:00	N	n/a	No
F1QW_W	12:19:00	N	n/a	No
F1QW_W	18:17:00	N	n/a	No
F1QW_W	16:27:00	N	n/a	No
F1QW_Q	11:15:00	N	n/a	No
F1QW_Q	13:48:00	N	n/a	No
F1QW_Q	10:36:00	N	n/a	No
F1QW_Q	11:05:00	N	n/a	No
F1QW_Q	12:51:00	N	n/a	No
F1QW_Q	09:06:00	N	n/a	No
